# Supplementary material for: Digital Light Processing of 19F MRI-Traceable Gelatin-Based Biomaterial Inks towards Bone Tissue Regeneration
Source: Materials (Basel). 2024 Jun 19;17(12):2996. doi: 10.3390/ma17122996 (PMC11206011; doi:10.3390/ma17122996)
Supplement: Supplementary file 1 [file materials-17-02996-s001.zip]

Archive with 1 entries (1 files):
- materials-2946754-supplementary.pdf
